# Supplementary material for: An Exploratory Study of Cannabidiol as an Adjunctive Treatment for Refractory Epilepsy in Dogs
Source: Animals (Basel). 2025 Dec 15;15(24):3614. doi: 10.3390/ani15243614 (PMC12729276; doi:10.3390/ani15243614)
Supplement: Supplementary file 1 [file animals-15-03614-s001.zip]

Archive with 1 entries (1 files):
- animals-4013558-supplementary.pdf
